# Supplementary material for: Characterization of the tumor microenvironment in locally advanced gastric cancer and identification of spatially predictive biomarkers associated with beneficial neoadjuvant immunochemotherapy
Source: Front Immunol. 2026 May 14;17:1823308. doi: 10.3389/fimmu.2026.1823308 (PMC13215860; doi:10.3389/fimmu.2026.1823308)
Supplement: Supplementary file 8 [file Table1.xlsx]

## Sheet: Sheet1
Supplementary Table S1. The inclusion & exclusion criteria of this study.
Inclusion & Exclusion criteria Based on the ethical review application documents and the manuscript content, the inclusion and exclusion criteria for patients with locally advanced gastric cancer (LAGC) in this study are as follows: Inclusion Criteria £ Aged 18 years or older, male or female. £ Pathologically confirmed gastric adenocarcinoma before treatment. £ Clinical staging of locally advance…
