# Supplementary material for: Characterization of the tumor microenvironment in locally advanced gastric cancer and identification of spatially predictive biomarkers associated with beneficial neoadjuvant immunochemotherapy
Source: Front Immunol. 2026 May 14;17:1823308. doi: 10.3389/fimmu.2026.1823308 (PMC13215860; doi:10.3389/fimmu.2026.1823308)
Supplement: Supplementary file 9 [file Table2.xlsx]

## Sheet: Sheet1
Patient ID	Gender	Age of tumor diagnosis	Cancer species	Pathologic diagnosis	preoperative clinical TNM staging	Location of Primary Gastric Tumor	MSS/MSI	Degree of differentiation	neoadjuvant immuno-chemotherapy (nICT)	TRG groups	Analysis performed
0	Male	52	Gastric cancer	adenocarcinoma	T3N2M0	Body	NA	Poor differentiation	Tislelizumab + SOX	2&3(Non-responder)	DSP+IHC
1	Male	59	Gastric cancer	adenocarcinoma	T4aN0M0	Gastric Angle	NA	Poor differentiation	Tislelizumab + SOX	2&3(Non-responder)	DSP+IHC
1	Male	62	Gastric cancer	adenocarcinoma	T3N1M0	Antrum	MSS	Intermediate differentiation	Tislelizumab + SOX	0&1(Major-responder)	DSP+IHC
2	Female	69	Gastric cancer	adenocarcinoma	T2-3N1M0	Antrum	NA	Poor differentiation	Tislelizumab + SOX	0&1(Major-responder)	DSP+IHC
3	Female	44	Gastric cancer	adenocarcinoma	T3N2M0	Body	NA	Poor differentiation	Tislelizumab + SOX	0&1(Major-responder)	DSP+IHC
4	Male	46	Gastric cancer	adenocarcinoma	T3N1M0	Gastric Angle	NA	Intermediate differentiation	Tislelizumab + SOX	0&1(Major-responder)	DSP+IHC
5	Female	61	Gastric cancer	adenocarcinoma	T3N2M0	Body	NA	Poor differentiation	Tislelizumab + SOX	0&1(Major-responder)	DSP+IHC
6	Male	61	Gastric cancer	adenocarcinoma	T3aN2M0	Gastric Angle	MSS	Poor differentiation	Tislelizumab + SOX	0&1(Major-responder)	DSP+IHC
7	Male	67	Gastric cancer	adenocarcinoma	T3N1M0	Cardia	MSS	Poor differentiation	Tislelizumab + SOX	0&1(Major-responder)	DSP+IHC
9	Male	75	Gastric cancer	adenocarcinoma	cT4aNM0	Body	NA	Poor differentiation	Tislelizumab + SOX	2&3(Non-responder)	DSP+IHC
11	Male	55	Gastric cancer	adenocarcinoma	T4aN0Mo	Body	NA	Poor differentiation	Tislelizumab + SOX	2&3(Non-responder)	DSP+IHC
12	Female	58	Gastric cancer	adenocarcinoma	T3N0M0	Body	NA	Poor differentiation	Tislelizumab + SOX	2&3(Non-responder)	DSP+IHC
13	Male	68	Gastric cancer	adenocarcinoma	T3aN1M0	Body	NA	Poor differentiation	Tislelizumab + SOX	2&3(Non-responder)	DSP+IHC
14	Male	46	Gastric cancer	adenocarcinoma	T3N3M0	Body	NA	Poor differentiation	Tislelizumab + SOX	2&3(Non-responder)	DSP+IHC
15	Male	53	Gastric cancer	adenocarcinoma	cT4N2M0	Body	MSS	Poor differentiation	Tislelizumab + SOX	2&3(Non-responder)	DSP+IHC
16	Male	68	Gastric cancer	adenocarcinoma	T4aN2M0	Cardia	MSS	Poor differentiation	Tislelizumab + SOX	2&3(Non-responder)	DSP+IHC
17	Male	56	Gastric cancer	adenocarcinoma	T4aN1M0	Antrum	NA	Intermediate differentiation	Tislelizumab + SOX	2&3(Non-responder)	DSP+IHC
18	Male	72	Gastric cancer	adenocarcinoma	T4aN1M0	Fundus	NA	Poor differentiation	Tislelizumab + SOX	2&3(Non-responder)	DSP+IHC
19	Male	71	Gastric cancer	adenocarcinoma	T4aN2M0	Fundus	NA	Poor differentiation	Tislelizumab + SOX	2&3(Non-responder)	DSP+IHC
20	Male	64	Gastric cancer	adenocarcinoma	T3N3M0	Antrum	NA	Poor differentiation	Tislelizumab + SOX	0&1(Major-responder)	IHC
21	Male	60	Gastric cancer	adenocarcinoma	T3N2M0	Body and Cardia	MSS	Poor differentiation	Tislelizumab + SOX	2&3(Non-responder)	IHC
22	Male	67	Gastric cancer	adenocarcinoma	cT4N2M0	Antrum	MSS	Intermediate differentiation	Tislelizumab + SOX	2&3(Non-responder)	IHC
23	Male	51	Gastric cancer	adenocarcinoma	cT4aN2M0	Body	MSS	Poor differentiation	Tislelizumab + SOX	2&3(Non-responder)	IHC
24	Male	61	Gastric cancer	adenocarcinoma	T3N1M0	Cardia	NA	Intermediate differentiation	Tislelizumab + SOX	0&1(Major-responder)	IHC
25	Female	57	Gastric cancer	adenocarcinoma	T4aN0M0	Body	MSS	Poor differentiation	Tislelizumab + SOX	2&3(Non-responder)	IHC
26	Female	59	Gastric cancer	adenocarcinoma	T4aN2M0	Antrum	NA	Poor differentiation	Tislelizumab + SOX	2&3(Non-responder)	IHC
27	Female	58	Gastric cancer	adenocarcinoma	cT3N2M0	Gastric Angle	MSI	Poor differentiation	Tislelizumab + SOX	2&3(Non-responder)	IHC
28	Male	49	Gastric cancer	adenocarcinoma	cT3N1M0	Body	MSS	Poor differentiation	Tislelizumab + SOX	2&3(Non-responder)	IHC
29	Male	52	Gastric cancer	adenocarcinoma	cT3N1M0	Gastric Angle	MSS	Poor differentiation	Tislelizumab + SOX	2&3(Non-responder)	IHC
30	Male	33	Gastric cancer	adenocarcinoma	cT4N0M0	Cardia	MSS	Intermediate differentiation	Tislelizumab + SOX	0&1(Major-responder)	IHC
31	Female	60	Gastric cancer	adenocarcinoma	cT2N1M0	Body	MSS	Poor differentiation	Tislelizumab + SOX	0&1(Major-responder)	IHC
32	Male	67	Gastric cancer	adenocarcinoma	cT2N0M0	Gastric Angle	MSS	Intermediate differentiation	Tislelizumab + SOX	0&1(Major-responder)	IHC
33	Male	53	Gastric cancer	adenocarcinoma	cT4aN3M0	Body	MSS	Intermediate differentiation	Tislelizumab + SOX	2&3(Non-responder)	IHC
34	Male	56	Gastric cancer	adenocarcinoma	cT4N1M0	Antrum	NA	Poor differentiation	Tislelizumab + SOX	2&3(Non-responder)	IHC
35	Male	69	Gastric cancer	adenocarcinoma	cT4aN1M0	Cardia	NA	Intermediate differentiation	Tislelizumab + SOX	0&1(Major-responder)	IHC
36	Male	55	Gastric cancer	adenocarcinoma	cT4aN1M0	Body	NA	Intermediate differentiation	Tislelizumab + SOX	2&3(Non-responder)	IHC
37	Male	72	Gastric cancer	adenocarcinoma	cT2N2M0	Antrum	MSS	Intermediate differentiation	Tislelizumab + SOX	0&1(Major-responder)	IHC
38	Male	69	Gastric cancer	adenocarcinoma	cT3N0M0	Cardia	NA	Poor differentiation	Tislelizumab + SOX	0&1(Major-responder)	IHC
39	Male	41	Gastric cancer	adenocarcinoma	cT4N2M0	Fundus	MSS	Poor differentiation	Tislelizumab + SOX	0&1(Major-responder)	IHC
