# Supplementary material for: Characterization of the tumor microenvironment in locally advanced gastric cancer and identification of spatially predictive biomarkers associated with beneficial neoadjuvant immunochemotherapy
Source: Front Immunol. 2026 May 14;17:1823308. doi: 10.3389/fimmu.2026.1823308 (PMC13215860; doi:10.3389/fimmu.2026.1823308)
Supplement: Supplementary file 10 [file Table3.xlsx]

## Sheet: Sheet1
Supplementary Table 3. Summary of clinicopathological characteristics and tumor regression grading in the LAGC cohorts.
Characteristics of discovery cohort	Number	Frequency (%)
Gender
- Male	15	78.9
- Female	4	21.1
Median age at diagnosis (range), years	60 (44 - 75)
Degree of differentiation
- Poor	16	84.2
- Intermediate	3	15.8
TNM staging
cT2/N0-x/M0	1	5.3
cT3/N0-x/M0	10	52.6
cT4/N0-x/M0	8	42.1
Treatment
nICT	19	100
TRG classfication
TRG0-1	7	36.8
TRG2-3	12	63.2
Characteristics of validation cohort	Number	Frequency (%)
Gender
- Male	16	80
- Female	4	20
Median age at diagnosis (range), years	58 (33 - 72)
Degree of differentiation
- Poor	12	60
- Intermediate	8	40
TNM staging
cT2/N0-x/M0	3	15
cT3/N0-x/M0	7	35
cT4/N0-x/M0	10	50
Treatment
nICT	20	100
TRG classfication
TRG0-1	9	45
TRG2-3	11	55
